# Supplementary material for: The AUTOTAC chemical biology platform for targeted protein degradation via the autophagy-lysosome system
Source: Nat Commun. 2022 Feb 16;13:904. doi: 10.1038/s41467-022-28520-4 (PMC8850458; doi:10.1038/s41467-022-28520-4)
Supplement: Supplementary file 4 — Source Data [file 41467_2022_28520_MOESM4_ESM.xlsx]

## Sheet: Fig.1 Graph source data
Fig.1f	HeLa	20190405	Quantification	50 cells	50 cells	50 cells	AVG	STDEV	percentage	percentage	ttest
	con vs ATL		puncta formation						AVG	STDEV	con vs ta
	488 p62 ms	p62	control	5	7	8	6.66667	1.52753	13.3333	3.05505
	555 LC3 rb		YTK-105	43	41	47	43.6667	3.05505	87.3333	6.1101	4.75133e-05
			YOK-2204	43	37	41	40.3333	3.05505	80.6667	6.1101
			YOK-1304	46	36	39	40.3333	5.1316	80.6667	10.2632	1
			YT 8-2	49	31	37	39	9.16515	78	18.3303
		LC3	control	3	2	4	3	1	6	2
			YTK-105	38	42	47	42.3333	4.50925	84.6667	9.0185
			YOK-2204	47	46	41	44.6667	3.21455	89.3333	6.4291
			YOK-1304	29	49	38	38.6667	10.0167	77.3333	20.0333
			YT 8-2	48	48	42	46	3.4641	92	6.9282
Fig.1g	HeLa	20190405	Quantification	50 cells	50 cells	50 cells	AVG	STDEV	percentage	percentage	ttest
	con vs ATL		colocalization						AVG	STDEV	con vs ta
	488 p62 ms	control		12	3	7	7.33333	4.50925	14.6667	9.0185
	555 LC3 rb	YTK-105		46	46	43	45	1.73205	90	3.4641	0.000173911
		YOK-2204		43	37	31	37	6	74	12
		YOK-1304		36	36	39	37	1.73205	74	3.4641	1
		YT 8-2		41	31	37	36.3333	5.03322	72.6667	10.0664

## Sheet: Fig.2 Graph source data
Fig. 2e	293T	20191024	Quantification
	PHTPP-1304		densitometry
	dosage degradation			PHTPP	GAPDH	PHTPP normalized to GAPDH	(PHTPP normalized to GAPDH) normalized to control	percentage	AVG %	STDEV %
	n=1	con		13892.5	23994.1	0.578997	1	100	100	0
		PHTPP-1304	1nM	4420.35	16318.5	0.27088	0.467843	46.7843	52.5102	5.9267
			10nM	2114.15	21331.5	0.0991095	0.171174	17.1174	17.5552	1.8072
			100nM	69.536	23897.7	0.00290974	0.00502548	0.502548	4.912	4.34727
			1uM	148.607	28958.9	0.00513166	0.00886301	0.886301	9.55634	8.5722
			2.5uM	794.991	30002.2	0.0264978	0.045765	4.5765	4.23713	1.24662
	n=2	con		12892.5	22994.1	0.560688	1	100
		PHTPP-1304	1nM	6020.74	18318.5	0.328671	0.586192	58.6192
			10nM	2554.11	23311.5	0.109565	0.195411	19.5411
			100nM	979.356	18997.7	0.0515513	0.091943	9.1943
			1uM	2118.45	20958.9	0.101077	0.180272	18.0272
			2.5uM	594.991	20102.2	0.0295983	0.0527893	5.27893
	n=3	con		9892.54	15149.9	0.652975	1	100
		PHTPP-1304	1nM	6220.1	18274.1	0.340378	0.521272	52.1272
			10nM	1514.78	14492.3	0.104523	0.160071	16.0071
			100nM	579.036	17597.5	0.0329044	0.0503915	5.03915
			1uM	1207.65	18958.1	0.0637009	0.0975548	9.75548
			2.5uM	319.121	17112.2	0.0186488	0.0285597	2.85597
Fig. 2j	LncaP	20190821	Quantification
	Vinclo.-2204		densitometry
	dosage degradation			AR	GAPDH	AR normalized to GAPDH	(AR normalized to actin ) normalized to control	percentage	AVG %	STDEV %
	n=1	con		10703	29153	0.367132	1	100	100	0
		Vinclo.-2204	10 nM	11190	33633	0.332709	0.906238	90.6238	98.914	11.1763
			50 nM	14561	33237	0.438096	1.19329	119.329	121.781	6.04133
			100 nM	7565	33760	0.224082	0.610357	61.0357	60.0788	3.30773
			0.5 uM	1307	24381	0.0536073	0.146016	14.6016	19.2601	4.42033
			1 uM	3283	21001	0.156326	0.425803	42.5803	23.6569	18.6745
			2.5 uM	3104	23048	0.134675	0.366831	36.6831	22.3824	15.1642
			10 uM	752	21848	0.0344196	0.0937527	9.37527	6.00612	3.06357
	n=2	con		3621.27	8867.02	0.408397	1	100
		Vinclo.-2204	10 nM	7584.3	16636.9	0.455871	1.11624	111.624
			50 nM	8938.64	17011.2	0.525457	1.28663	128.663
			100 nM	5393.86	21030	0.256484	0.628026	62.8026
			0.5 uM	2102.34	22003	0.095548	0.233958	23.3958
			1 uM	459.092	21446.3	0.0214066	0.0524161	5.24161
			2.5 uM	638.406	24117.6	0.0264705	0.0648156	6.48156
			10uM	321.849	23263	0.0138352	0.0338769	3.38769
	n=2	con		7718.51	18100.3	0.426431	1	100
		Vinclo.-2204	10 nM	7584.3	18821.9	0.402951	0.944939	94.4939
			50 nM	8938.64	17862.2	0.500423	1.17351	117.351
			100 nM	3393.86	14111.8	0.240499	0.563981	56.3981
			0.5 uM	2102.34	24921.1	0.0843597	0.197827	19.7827
			1 uM	1959.09	19846.2	0.0987137	0.231488	23.1488
			2.5 uM	1811.4	17712.1	0.102269	0.239826	23.9826
			10uM	421.849	18823.7	0.0224106	0.0525538	5.25538
Fig. 2m	293T	20191026	Quantification
	Fumagillin		densitometry
	dosage degradation			MetAP2	GAPDH	MetAP2 normalized to GAPDH	(MetAP2 normalized to GAPDH) normalized to control	percentage	AVG %	STDEV %
	n=1	con		3991	10250	0.389366	1	100	100	0
		Fuma.-105	1nM	4102	10720	0.382649	0.98275	98.275	99.8808	2.11744
			10 nM	4059	10556	0.384521	0.987556	98.7556	77.0205	19.0226
			100nM	4191	10982	0.381624	0.980118	98.0118	98.7214	6.37864
			1uM	760	10125	0.0750617	0.192779	19.2779	25.6004	5.49279
			2.5uM	2032	9876	0.205751	0.528427	52.8427	44.4377	7.28234
			5uM	1396	9922	0.140697	0.36135	36.135	22.9281	11.4381
			10uM	1223	9691	0.1262	0.324116	32.4116	19.1769	12.9093
		Fumagillin	2.5uM	4978	7916	0.628853	1.61507	161.507	147.616	19.2066
			10uM	6513	10511	0.619637	1.5914	159.14	145.983	17.9257
		YTK-105	2.5uM	5342	11001	0.485592	1.24714	124.714	101.594	25.8099
			10uM	8711	11241	0.774931	1.99024	199.024	142.103	54.1649
	n=2	con		15254.7	25401.6	0.600544	1	100
		Fuma.-105	1nM	16606.9	27036.5	0.614238	1.0228	102.28
			10nM	8418.6	22109	0.380777	0.634053	63.4053
			100nM	16314	25767.5	0.633124	1.05425	105.425
			1uM	4067.09	23194.7	0.175346	0.291978	29.1978
			2.5uM	6839.22	28149.1	0.242964	0.404573	40.4573
			5uM	3352.86	33954.6	0.0987455	0.164427	16.4427
			10uM	1371.41	34497.9	0.0397533	0.0661956	6.61956
		Fumagillin	2.5uM	30405.1	40278.4	0.754872	1.25698	125.698
			10uM	29929.4	39690.1	0.754078	1.25566	125.566
		YTK-105	2.5uM	14065.7	31759.4	0.442884	0.737471	73.7471
			10uM	14967.5	27329.3	0.547673	0.911962	91.1962
	n=3	con		12669.1	19111.4	0.662909	1	100
		Fuma.-105	1nM	14992.9	22825.3	0.656856	0.990869	99.0869
			10nM	8102.61	17739.8	0.456748	0.689006	68.9006
			100nM	13224	21513.1	0.614697	0.927273	92.7273
			1uM	4302.36	22912.6	0.187773	0.283256	28.3256
			2.5uM	6127.22	23099.8	0.265249	0.40013	40.013
			5uM	2533.86	23585	0.107435	0.162067	16.2067
			10uM	2174.13	17728.4	0.122635	0.184995	18.4995
		Fumagillin	2.5uM	19478	18878.2	1.03177	1.55643	155.643
			10uM	20002.9	19690.7	1.01586	1.53242	153.242
		YTK-105	2.5uM	12235	17359.3	0.704808	1.0632	106.32
			10uM	15601	17293.3	0.902142	1.36088	136.088

## Sheet: Fig.3 Graph source data
Fig. 3b	LNCaP	20190527	Quantification	50 cells	50 cells	50 cells	AVG	STDEV	percentage	percentage	ttest
	con vs Vinc.-2204		colocalization						AVG	STDEV	con vs ta
	488 AR ms	control		7	12	8	9	2.64575	18	5.2915
	555 LC3 rb	Vinclo.-2204		41	36	43	40	3.60555	80	7.2111	0.000275866
Fig. 3d	ACHN	20190620	Quantification	50 cells	50 cells	50 cells	AVG	STDEV	percentage	percentage	ttest
	con vs PHTPP-1304		colocalization						AVG	STDEV	con vs ta
	488 ERβ ms	control		7	2	2	3.66667	2.88675	7.33333	5.7735
	555 LC3 rb	PHTPP-1304	0.5uM	8	7	2	5.66667	3.21455	11.3333	6.4291	0.467605
			2.5uM	14	5	19	12.6667	7.0946	25.3333	14.1892	0.111551
			10uM	24	34	29	29	5	58	10	0.00160828
			10uM + HCQ	34	42	41	39	4.3589	78	8.7178	0.00030459
Fig. 3l	ACHN	20200101	Area	0h	4h	12h	24h		Average
	wound healing	N=1	con	2280211	2116001	1313493	154310		Area	0h	4h	12h	24h
	wound area		PHTPP-1304	2475588	2395166	1577881	967201		con	2.30366e+06	2.01751e+06	1.21885e+06	173345
	PHTPP-1304		PHTPP-1304	2589331	2384318	1567903	223191		PHTPP-1304	2384494	2210233	1.53523e+06	791739
			YOK-1304	2287288	2073039	1307559	56269		PHTPP-1304	2.3805e+06	2.21431e+06	1387068	226356
		N=2	con	2327104	1919022	1124204	192380		YOK-1304	2209762	1966032	1.2289e+06	122450
			PHTPP-1304	2293400	2025300	1492572	616277		STDEV
			PHTPP-1304	2171666	2044299	1206233	229520		Area	0h	4h	12h	24h
			YOK-1304	2132236	1859025	1150234	188632		con	33158.4	139285	133848	26919.6
									PHTPP-1304	128826	261535	60322.6	248141
									PHTPP-1304	295334	240430	255739	4475.28
									YOK-1304	109638	151331	111246	93594.8
		Average %							STDEV %
		Area		0h	4h	12h	24h		Area	0h	4h	12h	24h
		con		103.509	95.9445	66.643	34.3688		con	1.43938	6.04626	5.81022	1.16856
		PHTPP-1304		99.8324	92.8628	58.1703	9.49281		PHTPP-1304	5.40267	10.9681	2.52979	10.4064
		PHTPP-1304		92.8277	82.5891	51.6235	5.1439		PHTPP-1304	12.4064	10.1	10.7431	0.187998
		YOK-1304		0	0	0	0		YOK-1304	4.96154	6.84828	5.03428	4.23551
Fig. 3m	ACHN	20191122, 1128		PHTPP-1304		YOK-1304		PHTPP		AVG
	WST assay		con	0.996	0.959	1.013	0.949	1.027	1.022	0.994333
	PHTPP		0.01uM	1.001	0.98	0.964	0.955	1.014	0.955
			0.1uM	1.009	1.004	1.085	1.014	0.951	0.96
			1uM	0.961	0.962	1.025	0.998	0.95	0.867
			10uM	0.146	0.145	1.004	1.024	0.866	0.883
			50uM	0.234	0.222	1.153	1.063	0.239	0.204
			100uM	0.256	0.273	0.69	0.729	0.151	0.145
			Negative con.	0.127	0.127	0.128	0.127	0.129	0.127	0.1275
				PHTPP-1304		YOK-1304		PHTPP
			con	100	100	100	100	100	100
			0.01uM	100.769	98.3465	96.5007	95.4624	102.269	95.4624
			0.1uM	101.692	101.115	110.46	102.269	95.001	96.0392
			1uM	96.1546	96.2699	103.538	100.423	94.8856	85.3105
			10uM	2.1342	2.01884	101.115	103.422	85.1952	87.1563
			50uM	12.2861	10.9017	118.304	107.922	12.8629	8.82523
			100uM	14.8241	16.7852	64.8914	69.3905	2.71102	2.01884
			AVG %	PHTPP-1304	YOK-1304	PHTPP		STDEV %	PHTPP-1304	YOK-1304	PHTPP
			con	100	100	100		con	0	0	0
			0.01uM	99.5578	95.9815	98.8656		0.01uM	1.71304	0.734162	4.81284
			0.1uM	101.404	106.364	95.5201		0.1uM	0.407868	5.79172	0.734162
			1uM	96.2123	101.98	90.0981		1uM	0.0815736	2.20249	6.77061
			10uM	2.07652	102.269	86.1757		10uM	0.0815736	1.63147	1.38675
			50uM	11.5939	113.113	10.8441		50uM	0.978883	7.34162	2.85507
			100uM	15.8047	67.1409	2.36493		100uM	1.38675	3.18137	0.489441
Fig. 3n	LNcaP	20191206		Vinclo.-2204		YOK-2204		Vinclozolin		AVG
	WST assay		con	1.917	2.032	2.353	1.93	2.126	2.276	2.10567
	Vinclozolin		0.01uM	1.976	1.95	2.286	1.976	2.034	2.182
			0.1uM	1.955	1.92	2.213	1.938	1.931	2.185
			1uM	1.902	1.905	2.21	1.972	1.901	2.054
			10uM	0.595	0.848	2.305	2.064	1.962	2.18
			50uM	0.14	0.144	2.575	2.249	1.999	2.276
			100uM	0.164	0.166	2.662	2.714	2.333	2.115
			Negative con.	0.11	0.112	0.111	0.113	0.066	0.108	0.103333
				Vinclo.-2204		YOK-2204		Vinclozolin
			con	100	100	100	100	100	100
			0.01uM	93.5242	92.2257	109.006	93.5242	96.4208	103.812
			0.1uM	92.4754	90.7275	105.36	91.6264	91.2768	103.962
			1uM	89.8285	89.9784	105.211	93.3245	89.7786	97.4197
			10uM	24.5547	37.1899	109.955	97.9191	92.825	103.712
			50uM	1.8312	2.03096	123.439	107.158	94.6729	108.507
			100uM	3.0298	3.12968	127.784	130.381	111.353	100.466
			AVG %	Vinclo.-2204	YOK-2204	Vinclozolin		STDEV %	Vinclo.-2204	YOK-2204	Vinclozolin
			con	100	100	100		con	0	0	0
			0.01uM	92.875	101.265	100.117		0.01uM	0.918168	10.9474	5.22649
			0.1uM	91.6015	98.4934	97.6194		0.1uM	1.23599	9.71139	8.96979
			1uM	89.9034	99.2675	93.5991		1uM	0.105942	8.40477	5.40306
			10uM	30.8723	103.937	98.2687		10uM	8.93448	8.51071	7.69848
			50uM	1.93108	115.299	101.59		50uM	0.141257	11.5124	9.78202
			100uM	3.07974	129.083	105.91		100uM	0.0706283	1.83634	7.69848

## Sheet: Fig.4 Graph source data
Fig. 4g	HeLa	20190110	Quantification	50 cells	50 cells	50 cells	AVG	STDEV	percentage	percentage
	PBA (ATC vs ATL vs TBL)		colocalization						AVG	STDEV
	HCQ vs MG132 vs MG132+HCQ	con	control	4	7	9	6.66667	2.51661	13.3333	5.03322
	488 FK2 ms		PBA-1104	3	10	2	5	4.3589	10	8.7178
	555 p62 rb		YOK-1104	1	1	8	3.33333	4.04145	6.66667	8.0829
			PBA	7	9	3	6.33333	3.05505	12.6667	6.1101
		HCQ	control	13	18	25	18.6667	6.02771	37.3333	12.0554
			PBA-1104	39	31	37	35.6667	4.16333	71.3333	8.32666
			YOK-1104	31	21	14	22	8.544	44	17.088
			PBA	25	15	17	19	5.2915	38	10.583
		MG132	control	26	27	31	28	2.64575	56	5.2915
			PBA-1104	21	19	24	21.3333	2.51661	42.6667	5.03322
			YOK-1104	24	24	17	21.6667	4.04145	43.3333	8.0829
			PBA	13	33	26	24	10.1489	48	20.2978
		MG132+HCQ	control	35	41	31	35.6667	5.03322	71.3333	10.0664
			PBA-1104	47	50	41	46	4.58258	92	9.16515
			YOK-1104	41	41	31	37.6667	5.7735	75.3333	11.547
			PBA	32	39	35	35.3333	3.51188	70.6667	7.02377
Fig. 4i	HeLa	20190619	Quantification	50 cells	50 cells	50 cells	AVG	STDEV	percentage	percentage	ttest
	con vs Anle.-F105		colocalization						AVG	STDEV	con vs ta
	488 FK2 ms	control		4	7	9	6.66667	2.51661	13.3333	5.03322
	555 p62 rb	Anle.-F105		44	42	48	44.6667	3.05505	89.3333	6.1101	7.66176e-05

## Sheet: Fig.5 Graph source data
Fig. 5d	SH-SY5Y-Tau-TiFC	20191113	Quantification
	PBA (ATC vs ATL vs TBL)		densitometry
	dosage degradation	N=1		Tau	GAPDH	Tau normalized to GAPDH	(Tau normalized to GAPDH) normalized to control	percentage				AVG %	STDEV %
		PBA-1105	con	8524.35	6441.98	1.32325	1	100			con	100	0
			1 nM	3670.79	5045.4	0.727552	0.549823	54.9823			1 nM	46.0558	4.87696
			10 nM	2490.28	6801.69	0.366126	0.276687	27.6687			10 nM	19.6838	7.99534
			100 nM	4390.15	5970.28	0.735335	0.555704	55.5704			100 nM	23.7212	16.5014
			1 uM	4873.62	6761.52	0.720788	0.544711	54.4711			1 uM	30.8722	12.4689
			2.5uM	1356.48	5351.69	0.253467	0.191549	19.1549			2.5uM	20.4143	2.4779
			5uM	1567.77	8375.47	0.187186	0.141459	14.1459			5uM	12.549	2.73867
			10uM	3607.01	6054.93	0.595715	0.450191	45.0191			10uM	73.3109	23.6666
		YTK-1105	con	7126.92	6014.93	1.18487	1	100			con	100	0
			1 nM	9357.46	8336.93	1.12241	0.947284	94.7284			1 nM	96.77	4.31065
			10 nM	9378.12	8051.35	1.16479	0.98305	98.305			10 nM	90.9479	5.32758
			100 nM	8552.6	6582.33	1.29933	1.0966	109.66			100 nM	107.82	5.19403
			1 uM	8700.53	7986.64	1.08939	0.919412	91.9412			1 uM	111.359	10.9832
			10uM	9186.31	6372.74	1.4415	1.21659	121.659			10uM	112.933	4.73793
		PBA	con	3802.38	3424.74	1.11027	1	100			con	100	0
			1 nM	5226.77	6133.23	0.852206	0.767568	76.7568			1 nM	80.1686	1.71881
			10 nM	3717.26	6570.05	0.565788	0.509596	50.9596			10 nM	93.9777	21.6053
			100 nM	7570.81	9494.83	0.797361	0.718171	71.8171			100 nM	90.7287	13.9009
			1 uM	8991.23	11319.9	0.794285	0.7154	71.54			1 uM	84.0643	9.57456
			10uM	10794.5	11174.5	0.965988	0.87005	87.005			10uM	93.7866	3.5335
		N=2		Tau	GAPDH	Tau normalized to GAPDH	(Tau normalized to GAPDH) normalized to control	percentage	N=3		Tau	GAPDH	Tau normalized to GAPDH	(Tau normalized to GAPDH) normalized to control	percentage
		PBA-1105	con	13866	19245	0.720499	1	100	PBA-1105	con	4366	13111	0.333003	1	100
			1 nM	3926	14269	0.275142	0.381877	38.1877		1 nM	2341	15623	0.149843	0.449976	44.9976
			10 nM	349	13116	0.0266087	0.036931	3.6931		10 nM	1124	12190	0.0922067	0.276895	27.6895
			100 nM	47	21328	0.00220368	0.00305854	0.305854		100 nM	679	13338	0.0509072	0.152873	15.2873
			1 uM	1299	14911	0.0871169	0.120912	12.0912		1 uM	1299	14972	0.086762	0.260544	26.0544
			2.5uM	4509	24839	0.181529	0.251949	25.1949		2.5uM	935	16621	0.0562541	0.16893	16.893
			5uM	1092	21012	0.0519703	0.072131	7.2131		5uM	1092	20133	0.0542393	0.162879	16.2879
			10uM	21234	24494	0.866906	1.2032	120.32		10uM	2431	13372	0.181798	0.545935	54.5935
		YTK-1105	con	25317	17715	1.42913	1	100	YTK-1105	con	6243	17243	0.36206	1	100
			1 nM	28089	21709	1.29389	0.905368	90.5368		1 nM	4991	13123	0.380325	1.05045	105.045
			10 nM	21329	18518	1.1518	0.805945	80.5945		10 nM	4551	13380	0.340135	0.939443	93.9443
			100 nM	37722	26921	1.40121	0.980466	98.0466		100 nM	7012	16731	0.419102	1.15755	115.755
			1 uM	34935	21792	1.60311	1.12174	112.174		1 uM	6956	14783	0.47054	1.29962	129.962
			10uM	34280	21461	1.59732	1.11769	111.769		10uM	7112	18642	0.381504	1.0537	105.37
		PBA	con	21530	19739	1.09073	1	100	PBA	con	5597	12992	0.430804	1	100
			1 nM	20739	23327	0.889056	0.815098	81.5098		1 nM	6109	17243	0.354289	0.82239	82.239
			10 nM	24704	20230	1.22116	1.11957	111.957		10 nM	6769	13202	0.512725	1.19016	119.016
			100 nM	30031	23366	1.28524	1.17833	117.833		100 nM	4808	13522	0.355569	0.825362	82.5362
			1 uM	21936	25856	0.848391	0.777817	77.7817		1 uM	6391	14421	0.443173	1.02871	102.871
			10uM	29742	28566	1.04117	0.954557	95.4557		10uM	5261	12348	0.426061	0.988991	98.8991
Fig. 5h	SH-SY5Y-Tau-TiFC	20191127	Quantification
	Anle138b (ATC vs ATL vs TBL)		densitometry
	dosage degradation	N=1		Tau	GAPDH	Tau normalized to GAPDH	(Tau normalized to GAPDH) normalized to control	percentage				AVG %	STDEV %
		Anle.-F105	con	44816	16212	2.76437	1	100			con	100	0
			1 nM	38522	21367	1.80287	0.652182	65.2182			1 nM	89.5946	17.1016
			10 nM	5675	9493	0.597809	0.216255	21.6255			10 nM	39.4372	11.0285
			100 nM	677	15993	0.042331	0.0153131	1.53131			100 nM	27.9865	17.9455
			1 uM	6348	23977	0.264754	0.0957735	9.57735			1 uM	22.4452	10.6909
			2.5uM	8943	22238	0.402149	0.145476	14.5476			2.5uM	20.2653	4.69774
			5uM	7692	28153	0.273221	0.0988367	9.88367			5uM	9.60493	0.944573
			10uM	7020	24551	0.285935	0.103436	10.3436			10uM	11.8682	1.09787
		YTK-F105	con	26463	21178	1.24955	1	100			con	100	0
			1 nM	31082	26967	1.15259	0.922406	92.2406			1 nM	114.444	14.0267
			10 nM	31652	25541	1.23926	0.991766	99.1766			10 nM	114.981	10.1086
			100 nM	21879	21496	1.01782	0.814546	81.4546			100 nM	91.2235	6.53348
			1 uM	29911	25659	1.16571	0.932904	93.2904			1 uM	87.0809	7.34527
			10uM	24967	24708	1.01048	0.808676	80.8676			10uM	110.067	18.3787
		Anle138b	con	28818	21632	1.33219	1	100			con	100	0
			1 nM	17332	14561	1.1903	0.893491	89.3491			1 nM	90.8031	0.920544
			10 nM	20260	22735	0.891137	0.668925	66.8925			10 nM	101.352	23.6176
			100 nM	10795	15593	0.692298	0.519668	51.9668			100 nM	84.5794	20.7535
			1 uM	7170	13203	0.543058	0.407642	40.7642			1 uM	69.922	20.2093
			10uM	11138	11592	0.960835	0.721243	72.1243			10uM	83.6402	7.46245
		N=2		Tau	GAPDH	Tau normalized to GAPDH	(Tau normalized to GAPDH) normalized to control	percentage	N=3		Tau	GAPDH	Tau normalized to GAPDH	(Tau normalized to GAPDH) normalized to control	percentage
		Anle.-F105	con	3099.13	7528.86	0.411634	1	100	Anle.-F105	con	24525.3	9992.4	2.4544	1	100
			1 nM	5984.33	12799.3	0.46755	1.13584	113.584		1 nM	19234.1	8709.1	2.20851	0.899817	89.9817
			10 nM	2710.01	12998.6	0.208485	0.506481	50.6481		10 nM	12432.3	11002.5	1.12995	0.460379	46.0379
			100 nM	3192.72	14878.4	0.214588	0.521307	52.1307		100 nM	7192.72	9672.6	0.743618	0.302974	30.2974
			1 uM	2458.6	15276.8	0.160937	0.39097	39.097		1 uM	4458.6	9734.5	0.45802	0.186612	18.6612
			2.5uM	1558.48	13740.9	0.113419	0.275534	27.5534		2.5uM	4547.78	9911.3	0.458848	0.186949	18.6949
			5uM	542.51	14234.1	0.0381134	0.0815172	8.15172		5uM	2124.55	8924.3	0.238063	0.107794	10.7794
			10uM	424.98	17254.8	0.0246297	0.118137	11.8137		10uM	1402.31	9228.8	0.151949	0.134474	13.4474
		YTK-F105	con	3794.52	2885.15	1.31519	1	100	YTK-F105	con	21414.1	13112.4	1.63312	1	100
			1 nM	4739.56	2763.15	1.71527	1.3042	130.42		1 nM	23376.8	11862.3	1.97068	1.2067	120.67
			10 nM	4220.78	2526.79	1.67041	1.27009	127.009		10 nM	20288.9	10461.1	1.93946	1.18758	118.758
			100 nM	6221.44	4738.86	1.31286	0.998227	99.8227		100 nM	19567.9	12968.4	1.50889	0.923932	92.3932
			1 uM	5786.02	5858.93	0.987556	0.750886	75.0886		1 uM	18576	12248.7	1.51657	0.928635	92.8635
			10uM	15404.3	8963.12	1.71863	1.30675	130.675		10uM	18524.4	9559.4	1.93782	1.18658	118.658
		Anle138b	con	1794.31	6756.4	0.265571	1	100	Anle138b	con	17821.8	10423.7	1.70974	1	100
			1 nM	1263.77	5180.33	0.243956	0.918607	91.8607		1 nM	15596.6	10002.5	1.55927	0.911993	91.1993
			10 nM	1827.72	5152.08	0.354753	1.33581	133.581		10 nM	19113.2	10792.3	1.771	1.03583	103.583
			100 nM	2198.26	7603.15	0.289124	1.08869	108.869		100 nM	15288.1	9624.9	1.58839	0.929025	92.9025
			1 uM	2105.66	8099.91	0.259961	0.978874	97.8874		1 uM	12105.7	9956.4	1.21587	0.711142	71.1142
			10uM	1528.73	6199.67	0.246583	0.928499	92.8499		10uM	13728.7	9342.7	1.46946	0.859463	85.9463
Fig. 5k	HeLa	20200116	Quantification	50 cells	50 cells	50 cells	AVG	STDEV	percentage	percentage	ttest
	TauP301L-GFP		colocalization						AVG	STDEV	con vs ta
	488 eGFP ms	control		1	5	0	2	2.64575	4	5.2915
	555 LC3 rb	HCQ		15	7	12	11.3333	4.04145	22.6667	8.0829	0.0286582
		PBA-1105+HCQ		33	41	25	33	8	66	16	0.00311057
		YTK-1105+HCQ		24	19	19	20.6667	2.88675	41.3333	5.7735	0.0011738
		PBA+HCQ		12	22	7	13.6667	7.63763	27.3333	15.2753	0.0667665

## Sheet: Fig.6 Graph source data
Fig. 6e, 6f, 6g, 6h	20200221		Insoluble						Soluble
			hTau	mTau				CBB	hTau	mTau				GAPDH
	control	1	38064.7	24674.5				12839.8	26706.8	3612.93				16724.3
		2	21248.8	31725.3				12038.7	27226.2	8416.66				12712.2
		3	17647.8	16658.5				6294.25	27434.4	3659.47				13915.5
		4	36434.7	15564.2				13096.2	26808.1	5080.35				15504.4
		5	32546	29493.1				16183	23966.6	4326.1				17263.9
	20 mg/kg	1	16478.1	9106.37				6930.88	48848.4	11216.2				29395.3
		2	5431.49	15688.3				6122.71	31908.9	7038.42				25795.5
		3	6958.18	24877.8				6165.76	34023.2	2779.22				17965.3
		4	2980.86	4322.59				5463.32	32341.5	9489.42				20195.9
		5	2824.22	15718.9				5976.05	23866.4	7366.78				18366.2
	control	1	15756.8	26088.6				3285.07	50555	3980.05				18609.4
		2	17348.4	22356				6749.46	29602.9	5643.47				16125.5
		3	7804.67	16615.6				4104.25	31505.6	6857.59				21007.1
		4	19945.3	32063.5				3875.2	14654.2	4424.3				12523.7
		5	16711.9	23915				3355.25	9126.37	4361.93				9309.42
	50 mg/kg	1	4368.23	19559.6				6253.68	47394.7	10603.4				23181.6
		2	538.497	19623				5438.47	9684.37	9442.25				22581.6
		3	996.497	26559.6				6409.22	42494.8	11773.5				24436.1
		4	3778.54	24123.2				5369.1	3128.2	10220				20423.2
		5	2926.81	15213.1				7389.9	29625.9	11533.4				26772.5
			Insoluble									Soluble
			Normalized to CBB/GAPDH			AVG			SEM			Normalized to CBB/GAPDH			AVG			SEM					ins 20	sol 20
			hTau	mTau		hTau	mTau		hTau	mTau		hTau	mTau		hTau	mTau		hTau	mTau		hTau	hTau	mTau	mTau
	control	1	2.96458	1.92172		2.46532	2.04291		0.240918	0.274661		1.59689	0.216029		1.76549	0.343872		0.133429	0.0815833		120.251	90.4502	0.7795	0.628226
		2	1.76505	2.63529								2.14174	0.662093								71.595	121.311	1.06894	1.92541
		3	2.80379	2.64663								1.9715	0.262978								113.729	111.669	1.07354	0.764756
		4	2.78207	1.18845								1.72907	0.327672								112.848	97.9369	0.482065	0.952889
		5	2.01112	1.82248								1.38825	0.250587								81.5765	78.6328	0.739246	0.728723
	20 mg/kg	1	2.37749	1.31388		1.08226	2.26651		0.344786	0.567047		1.66178	0.381567		1.53869	0.336019		0.12113	0.0552689		96.4374	94.1256	0.579695	1.13555
		2	0.887105	2.56232								1.237	0.272855								35.9833	70.0653	1.13051	0.812022
		3	1.12852	4.03483								1.89383	0.154699								45.7757	107.269	1.7802	0.460389
		4	0.545614	0.791202								1.60139	0.469868								22.1315	90.7049	0.349084	1.39834
		5	0.47259	2.63031								1.29947	0.401106								19.1695	73.6042	1.16051	1.1937
	control	1	4.79648	7.94155		3.87923	6.14077		0.681398	1.02825		2.71664	0.213873		1.64053	0.342422		0.30603	0.040536		123.645	1.65596	1.29325	0.624591
		2	2.57034	3.31226								1.83578	0.349971								66.2589	1.11902	0.539388	1.02205
		3	1.90161	4.04839								1.49976	0.326441								49.0202	0.914193	0.659263	0.953329
		4	5.14692	8.27402								1.17012	0.353274								132.679	0.713259	1.34739	1.03169
		5	4.98081	7.12765								0.980337	0.468551								128.397	0.597575	1.16071	1.36834
	50 mg/kg	1	0.698505	3.1277		0.410562	3.48629		0.128688	0.425887		2.0445	0.457405		1.09442	0.457711		0.363815	0.0153214		18.0063	1.8681	0.897141	0.999331
		2	0.0990163	3.60818								0.42886	0.418138								2.55247	0.391859	1.03496	0.913542
		3	0.155479	4.14397								1.73902	0.481807								4.00798	1.58898	1.18865	1.05265
		4	0.703757	4.49297								0.153169	0.500413								18.1417	0.139954	1.28875	1.0933
		5	0.396055	2.05864								1.10658	0.430791								10.2096	1.0111	0.590495	0.941186
																							ins 50	ins 20
			Insoluble			Soluble						Insoluble			Soluble
	AVG (%)		hTau	mTau		hTau	mTau			SEM (%)		hTau	mTau		hTau	mTau
		control	100	100		100	100				control	9.77228	13.4446		7.55762	23.7249
		20 mg/kg	43.8995	110.945		87.1538	97.7163				20 mg/kg	13.9854	27.7568		6.86097	16.0725
		control	100	100		100	100				control	17.5653	16.7447		18.6544	11.838
		50 mg/kg	10.5836	56.7728		66.7118	133.669				50 mg/kg	3.31736	6.93539		22.1767	4.47441
Fig. 6k	20200407		Sudan black B
			Cortex	CA1	AVG		SEM		AVG %		SEM %		TTEST
					Cortex	CA1	Cortex	CA1	Cortex	CA1	Cortex	CA1	Cortex	CA1
	Control	1	87.051	30.6	98.7415	32.0843	7.85961	4.60878	100	100	7.95978	14.3646
		2	67.954	31.12
		3	108.187	23.89
		4	103.493	32.95
		5	101.547	24.74
		6	124.217	23.03
		7		58.26
	20 mg/kg	1	48.97	19.17	61.9321	24	11.2896	4.02846	62.7215	74.803	11.4335	12.5559	0.025366	0.211236
		2	40.445	25.62
		3	49.503	30.19
		4	29.786	23.53
		5	68.378	13.28
		6	118.96	12.8
		7	77.483	43.41
	50 mg/kg	1	22.584	28.22	38.2621	34.5914	8.15136	4.1984	38.7498	107.814	8.25526	13.0855	0.000256027	0.694646
		2	15.381	22.5
		3	25.562	36.39
		4	21.978	26.84
		5	66.624	28.79
		6	61.234	49.66
		7	54.472	49.74
Fig. 6l	20200407		AT8
			Cortex	CA1	AVG		SEM		AVG %		SEM %		TTEST
					Cortex	CA1	Cortex	CA1	Cortex	CA1	Cortex	CA1	Cortex	CA1
	Control	1	69.907	91.393	109.457	95.3926	10.9922	5.20796	100	100	10.0425	5.4595
		2	102.683	102.279
		3	123.48	111.514
		4	132.246	90.275
		5	118.97	81.502
	20 mg/kg	1	72.808	75.563	84.9698	71.2628	13.3095	4.26041	77.6283	74.7047	12.1595	4.46618	0.19378	0.00712417
		2	80.823	74.477
		3	112.523	82.816
		4	115.092	64.806
		5	43.603	58.652
	50 mg/kg	1	68.839	69.287	68.181	65.5443	3.01758	5.1271	62.2901	68.7101	2.75686	5.37473	0.00339036	0.00287086
		2	67.094	60.135
		3	66.047	88.15
		4	57.905	58.518
		5	80.885	65.228
		6	68.316	51.948

## Sheet: Fig.S2 Graph source data
Fig. S2i	HeLa	20210106	Quantification	50 cells	50 cells	50 cells	AVG	STDEV	percentage	percentage	ttest
	con vs YT 8-8		colocalization						AVG	STDEV	con vs ta
	488 LAMP1 ms	control		7	17	3	9	7.2111	18	14.4222
	555 p62 rb	YT 8-8		32	38	29	33	4.58258	66	9.16515	0.00824758
Fig. S2k	HeLa	20210423	Quantification	50 cells	50 cells	50 cells	AVG	STDEV	percentage	percentage	ttest
	con vs YT8-8 vs YTK-105		colocalization						AVG	STDEV	con vs ta
	488 WIPI2 ms	control		14	12	5	10.3333	4.72582	20.6667	9.45163
	555 p62 rb	YT 8-8		42	39	49	43.3333	5.1316	86.6667	10.2632	0.00120885
		YTK-105		48	33	41	40.6667	7.50555	81.3333	15.0111	0.00406906
Fig. S2m	HeLa	20210107	Quantification	50 cells	50 cells	50 cells	AVG	STDEV	percentage	percentage	ttest
	con vs YTK-105 vs YOK-1304		colocalization						AVG	STDEV	con vs ta
	WIPI2-GFP	control		2	0	6	2.66667	3.05505	5.33333	6.1101
	488 WIPI2 ms	YTK-105		31	18	26	25	6.55744	50	13.1149	0.00589678
	555 p62 rb	YOK-1304		28	23	41	30.6667	9.29157	61.3333	18.5831	0.00771509

## Sheet: Fig.S4 Graph source data
Fig. S4j	U87-MG	20200102	Area	0h	4h	12h	24h		Average
	wound healing	N=1	con	1219104	803680	604420	197880		Area	0h	4h	12h	24h
	wound area		fuma-105	1143900	1112400	1073250	671624		con	1278325	815372	627015	144265
	Fumagilin-105		fuma	1275616	1033344	764432	509220		fuma-105	1.25317e+06	1.12254e+06	1.02169e+06	616747
			ytk-105	1182736	860952	504520	335340		fuma	1.28417e+06	1.05919e+06	778366	482653
		N=2	con	1327104	919022	624204	92380		ytk-105	1.17163e+06	837031	491725	353104
			fuma-105	1293400	1025300	992572	616277		STDEV
			fuma	1171666	1044299	806233	429520		Area	0h	4h	12h	24h
			ytk-105	1132236	859025	450234	288632		con	54752	98326.3	24123.6	52771.3
		N=2	con	1288767	723415	652421	142535		fuma-105	95717.1	102680	44780.1	54643
			fuma-105	1322200	1229909	999235	562341		fuma	117018	35700.8	24133.8	46014.8
			fuma	1405232	1099925	764432	509220		ytk-105	35183.3	39775.8	36800.9	74949.8
			ytk-105	1199923	791115	520420	435340
		Average %							STDEV %
		Area		0h	4h	12h	24h		Area	0h	4h	12h	24h
		con		100	63.7844	49.0497	11.2855		con	4.2831	7.69181	1.88713	4.12816
		fuma-105		100	89.576	81.5283	49.2151		fuma-105	7.63802	8.19368	3.57336	4.3604
		fuma		100	82.4804	60.6123	37.5848		fuma	9.11232	2.78007	1.87933	3.58323
		ytk-105		100	71.4415	41.9692	30.1378		ytk-105	3.00293	3.39491	3.141	6.39705

## Sheet: Fig.S6 Graph source data
Fig. S6i	HeLa	20210318	Quantification	50 cells	50 cells	50 cells	AVG	STDEV	percentage	percentage	ttest
	con vs O.A. vs O.A.+PBA-1105		puncta formation of cells with
	RFP-GFP-TauP301L		AVG RFP/GFP ratio < 0.5						AVG	STDEV
		con		2	7	4	4.33333	2.51661	8.66667	5.03322
		O.A.		43	41	47	43.6667	3.05505	87.3333	6.1101	6.68511e-05
		O.A.+PBA-1105		33	37	21	30.3333	8.32666	60.6667	16.6533	0.00661979
	Quantification	con			O.A.			O.A.+PBA-1105
	AVG GFP/RFP ratio per puncta	n=1	n=2	n=3	n=1	n=2	n=3	n=1	n=2	n=3
	for 10 random puncta	0.91	1.15	1.04	0.86	1.23	0.76	0.31	0.06	0.36
	within random cell group	0.96	0.92	0.97	1.02	1.06	0.82	1.02	0.32	1.12
		1.21	1.32	0.95	1.22	1.13	0.26	0.42	0.27	0.53
		1.09	1.14	0.96	0.89	0.38	0.28	0.07	0.37	0.96
		1.07	0.93	0.97	0.38	1.25	0.98	0.44	0.15	0.22
		1.01	0.89	0.48	0.42	0.68	0.74	0.18	1.12	0.02
		1.02	1.15	1.04	0.21	0.29	1.05	0.52	0.41	1.12
		0.95	1.13	1.03	0.98	0.11	0.71	0.17	0.07	1.01
		0.98	1.03	1.02	0.91	1.12	1.04	0.35	0.11	0.13
		0.91	0.98	0.93	0.86	0.45	1.52	0.22	0.08	0.04
	AVG	1.011	1.064	0.939	0.775	0.77	0.816	0.37	0.296	0.551
	SEM	0.029267	0.0431586	0.0525452	0.102591	0.137711	0.11757	0.0846562	0.100446	0.145002
	total AVG	1.00467			0.787			0.405667
	total SEM	0.0416569			0.119291			0.110034
	relative % AVG	100			78.3344			40.3782
	relative % SEM	4.14634			11.8737			10.9523
	ttest							3.44026e-05

## Sheet: Fig.S7 Graph source data
Fig. S7k	HeLa	20200128	Quantification	50 cells	50 cells	50 cells	AVG	STDEV	percentage	percentage	ttest
	HttQ103-GFP		colocalization						AVG	STDEV	con vs ta
	488 eGFP ms	control		1	2	0	1	1	2	2
	555 LC3 rb	HCQ		13	17	14	14.6667	2.08167	29.3333	4.16333	0.000510727
		Alne138b-F105+HCQ		21	41	35	32.3333	10.2632	64.6667	20.5264	0.0062418
		YTK-F105+HCQ		14	19	19	17.3333	2.88675	34.6667	5.7735	0.000756225
		Anle138B+HCQ		34	17	12	21	11.5326	42	23.0651	0.0402375
